# Supplementary material for: Effect of myopia on the progression of normal tension glaucoma
Source: PLoS One. 2023 Jun 23;18(6):e0287661. doi: 10.1371/journal.pone.0287661 (PMC10289344; doi:10.1371/journal.pone.0287661)
Supplement: S1 Data set — (XLSX) [file pone.0287661.s001.xlsx]

## Sheet: 43 cases
VA	age	sex	Drug	Drug number	Re	VF_progression_A	Systolic	Diastolic	family_hx	DM	migraine	hyperlipid	HTN	arrythmia	pulserate	IOP	CDratio	PPA	MD	PSD	paracentral	CCT	torsion	RNFL	MOPP	SOPP	DOPP	newpsd	finalMD	tiltratio	year	MAP	post_IOP	NS1	N1	NI1	TI1	T1	TS1	tilt	NS	N	NI	TI	T	TS	finalRNFL	TMT	ASY
-8	51	1			1	1	109	68	0	0	0	0	0	0	90	21	0.8	3	-15.79	9.1	1	551	-2.7	59	33.45	88	47	9.05	-17.18	1.53	3	81.67	19	30	56	47	53	61	108	1	93	27	11	30	55	102	50
-6.75	52	0	izba	1	1	0	95	70	0	0	0	0	0	1	79	16	0.8	3	-0.26	2.39	1	575	-7.4	81	37.2	80	55	1.93	-3.57	1.04	5	78.3	11	113	54	62	95	67	140	0	105	54	65	70	66	134	77	278	14
-6.25	37	1	cosopt	2	1	1	118	70	0	0	0	0	0	0	72	19	0.7	2	-2.08	5.06	1	594	-6.2	68	41.3333	102	54	5	-7.22	1.35	4	86	14	90	57	79	37	65	92	1	81	58	80	37	64	82	65	255	28
-10	40	0	izba+azarga	3	1	1	110	68	1	0	1	0	0	0	65	15	0.8	1	-7.65	9.87	1	566	-4.2	68	39.6667	95	53	9.87	-10.8	1.47	5	82	13	120	43	85	43	50	110	1	104	42	82	46	50	95	64	239	41
-11.7	40	1	Taflotan	1	1	0	116	81	0	0	1	1	0	0	84	15	0.8	3	-1.54	5.84	1	534	-1.6	69	46.8	101	58	6.26	-4.52	1.23	4	92.7	10	81	50	63	55	81	94	0	84	48	62	47	89	90	70
-9.25	40	0	izba	1	1	0	105	72	0	0	0	0	0	0	78	17	0.8	3	-6.03	4.13	0	540	-3.6	79	38.3333	88	55	2.73	-6.17	1.5	4	83	13	97	52	105	98	66	93	1	85	49	82	77	66	91	71
-9	55	1	combigan	2	1	0	110	80	0	0	0	0	0	0		16	0.8	3	-5.54	2.45	0	521	-17		44	94	64	2.15	-6.63	1.43	3	90	13							1								286	11
-10.75	46	1	combigan	2	1	0	138	87	0	0	0	0	0	0	56	15	0.7	3	-9.57	6.43	1	545	-9.7	68	54.33	123	72	5.9	-9.23	2	3	104	12	69	38	67	64	95	81	1	70	40	64	56	92	89	68
-8.75	45	0	izba	1	1	1	108	73	0	0	0	0	0	0	72	17	0.7	3	-0.33	1.69	0	545	-10.8	82	39.47	91	56	2.96	-4.39	1.26	5	84.7	14	85	45	78	83	87	127	0	79	44	79	86	85	123	78	261	21
-7.5	41	0	Taflotan	1	1	0	128	76	1	0	1	0	0	0	94	18	0.7	2		6.71	1	480	-7.6	70	44.22	110	58	4.81	-5.32	1.5	2.5	93.33	11	43	31	62	114	88	108	1	48	30	83	76	68	102	63	259	20
-2	54	0	taflotan	1	0	1	116	63	0	0	0	0	0	0	75	16	0.8	1	-3.9	2.26	1	493	1.8	83	37.78	100	47	2.32	-4.95	1	2.5	80.67	14	87	55	99	93	66	140	0	90	53	96	72	67	135	79	268	15
-11.75	39	0	izba	1	1	0	124	94	1	0	0	0	0	0	81	19	0.8	3	-4.4	2.41	1	556	0.2	76	50.3333	105	75	3.28	-5.45	1.56	3	104	17	101	56	53	66	95	91	1	107	55	46	59	92	99	75	267	27
-7.5	51	1	Arteoptic	1	1	1	128	81	0	0	0	0	0	0		20	0.8	3	-4.88	5.28	1	543	-5.6	70	46.45	110	63	5.37	-6.06	1.47	3	96.67	16	93	15	79	70	86	112	1	73	7	81	51	85	106	62	270	28
-8.5	53	0	azopt	1	1	0	114	70	0	0	0	1	0	0	79	17	0.7	3		4.41	0	565	-6.2	63	39.45	97	53	4.41	-8.12	1.5	1.5	84.67	13	36	4	29	92	109	122	1	29	10	40	66	100	130	61
-9.25	47	1	travatan+alphagan	2	1	1	113	79	1	0	0	0	0	0	57	15	0.6	3	-6.87	8.94	1	535	-5.3		36.33	82	52	10.18	-12.42	1.38	3	77	12							1	94	46	53	43	66	132	69
-9.5	51	0	izba	1	1	0	148	90	0	0	1	0	1	0		20	0.8	3	-6.71	2.62	0	551	-3.1	88	52.87	128	70	3.52	-6.97	1.56	4	109.3	17	95	42	78	97	103	143	1	108	41	83	89	101	152	90	281	22
-8.5	62	0	taflotan	1	1	0	164	90	0	0	0	1	1	0	69	18	0.8	3			1	507	-3.9	74	58.4467	146	72			1.29	2	114.67	15	74	60	82	47	84	99	0	64	59	90	41	89	93	73	273	21
-9.25	51	1	I+C+A	3	1	1	110	72	1	1	0	1	1	0	92	19	0.9	2	-13.16	12.98	1	520	-3.9	55	37.4667	91	53	11.92	-15.88	1.36	4	84.7	15	91	48	31	37	37	111	1	81	46	27	25	37	105	50	255	18
-9	48	1	travatan	1	1	1	116	73	0	1	0	1	1	0	76	18	0.6	3	-3.15		1	598	-1	61	40.2	98	55	3.49	-11.02	4.36	4	87.3	15	56	26	77	56	70	110	0	53	34	46	45	49	117	53	260	11
-6	66	0			0	1	110	68	0	1	0	1	1	1		21	0.7	3	-8.58	9.83	1	477	3.9	61	33.67	89	47	7.87	-12.8	1.75	4	82	16	57	55	69	58	67	57	1	44	48	73	59	65	65	54
-8	45	1	Taflotan+Simbrinza	3	1	1	124	82	0	0	0	0	0	0	55	21	0.8	2	-9.87	7.25	1	454	-9.7	68	43	103	61			1.33	2.5	96	12	81	47	97	70	47	107	1	82	47	91	52	36	100	61	265	15
-1.75	56	0	taflotan	1	0	0	120	70	0	0	0	0	0	0		18	0.7	1	-2.45	0.97			-3.1	85	39.78	102	52	2.13	-2.73	1.09	2	86.67	15	91	60	107	68	83	126	0	100	58	98	68	85	137	85	272	28
0	56	0	Taflotan	1	0	0	101	72	1	0	1	1	0	0	91	18	0.7	1	-5.77	2.86	0	572	7.6	89	36.4667	83	54	3.19	-3.62	1.26	5	81.7	14	114	55	91	87	98	113	0	112	47	90	75	95	114	84	276
-2.5	67	0	Alphagan	1	0	0	129	82	0	0	1	0	0	0	73	15	0.7	2	-4.68	6.65	1	521	-6.6	86	50.1333	114	67	6.75	-3.96	1.37	4	97.7	11	106	65	95	56	82	135	1	110	59	87	62	88	133	86
-5	57	0	izba+azopt	2	0	0	113	73	0	0	1	0	0	0	93	17	0.6	2	-5.63	4.7	1	516	-0.7	75	40.53	96	56	6.21	-7.66	1.22	4	86.3	14	103	53	63	49	100	76	0	108	54	57	49	94	71	73	258	10
-4.5	54	1	taflotan	1	0	0	110	79	0	0	0	0	0	0	57	19	0.8	2	-6.91	5.21	1	505	-8.6	53	40.5533	91	60	3.31	-8.14	1.36	3	89.33	14	32	8	70	71	68	95	1	24	17	70	62	63	95	51	282	16
-4	55	1	izba	1	0	0	84	50	0	0	0	1	0	0	58	14	0.7	2	-2.79	4.19	1	581	-6.7	67	26.8867	70	36	3.25	-2.04	1.21	3	61.33	11	75	59	85	58	56	92	0	63	36	69	60	65	116	64	271	25
-3.5	61	1	izba	1	0	1	122	62	0	0	0	0	0	0	85	16	0.9	2	-10.39	10.16	1	510	-0.9	66	32.87	106	46	9.26	-14.82	1.38	2	73.3	16	71	37	73	40	82	102	1	85	51	89	41	74	95	70
-5.5	59	1	izba+azopt	2	0	1	110	80	1	0	1	0	0	0	85	15	0.7	3	-2.23	6.27	1	524	-5.1	67	45	95	65	5.15	-7.67	1.32	4	90	12	45	13	66	116	82	116	1	43	11	63	116	89	124	68	283	40
-8.3	47	1	taflotan +combigan	3	1	1	131	95	0	1	0	0	1	1	107	19	0.7	1				618	-6.6	78	52.3333	112	76			1.1	2.5	107	16	85	50	64	98	83	111	0	80	52	66	90	67	96	71
-4	74	1	taflotan	1	0	1	157	98	0	0	0	1	1	0	80	19	0.6	3	-4.62	6.27	1	559	-14	57	59.44	138	79			1.47	4	117.67	13	54	36	32	64	64	106	1	50	36	46	64	51	91	53
-8	70	1	izba+simbrinza	3	1	1	104	63	0	0	0	0	0	0	85		0.8	3	-8.6	6.73			-7.4	68				6.26	-10.47	3	3	76.67	15	84	17	64	77	90	106	1	90	20	45	55	84	92	61	254	33
1	61	0	izba	1	0	0	156	108	0	0	1	0	1	0	84	16	0.7	1	-4.66	2.82	1	615	-11.8	88	66.6667	140	92	2.47	-5.99	1.14	3.5	124	17	92	76	115	98	69	113	0	91	59	106	99	76	100	83	282	13
0.75	63	0	xalatan	1	0	0	129	85	0	0	0	0	0	0	82	17	0.8	1	-6.47	5.66			-9.2	77	39.78	102	52	6.83	-8.41	1	3	86.67	13	93	76	103	79	60	73	0	76	82	107	76	55	60	74	266	10
-4.25	61	1			0	0	162	98	0	0	0	0	1	0	71	21	0.7	1	-5.95	2.4	0	513	9	78	58.53	141	77	1.93	-6.09	1.24	4	119.3	14	57	50	68	114	93	103	0	48	45	67	116	78	135	76
-4.5	67	1	taflotan	1	0	0	118	80	0	0	0	0	0	0	69	16	0.7	1	-9.31	4.12	0	555	-10.9	73	45.78	102	64	4.03	-9.03	1.1	2	92.67	11	83	65	38	92	80	79	0	58	62	89	100	73	77	75	263
0.75	61	1	azopt	1	0	1	120	70	0	1	0	0	1	1	72	20	0.9	1	-11.54	5.63	0	584	-13	59	37.78	100	50	5.63	-11.71	1	2	86.67	18	96	51	35	65	83	67	0	43	26	58	78	65	61	53	278	10
-4.25	73	1	izba+combigan	3	0	0	135	81	0	1	0	1	0	0	83	19	0.8	3	-6.86	4.33	1	546	-9.7	55	47	116	62	3.28	-9.2	1.6	2.5	99	14	16	11	52	78	82	104	0	22	8	47	90	73	100	53	264	26
-7	49	0	izba	1	1	0	111	76	0	1	0	1	0	0	90	18	0.8	3	-11.05	8.3	1	540	-4.7	63	40.45	93	58	6.22	-11.27	1.5	2.5	87.67	13	65	31	55	45	90	96	1
-6.1	64	0			1	0	102	67	0	0	0	1	0	0	78	16	0.5	1	-9.12	4.82	1	539	-15	75	36.47	86	51	3.92	-9.63	1.15	4	78.7	11	87	51	84	65	76	114	0	62	40	89	42	80	86	65	254	36
-2.75	44	1	izba	1	0	1	118	79	0	0	1	0	0	0	85	20	0.7	2	-2.69	1.85	0	602	-10.5	84	41.3	98	59	1.96	-4.22	1.2	2.5	92	16	99	51	99	113	79	106	0	100	36	102	103	73	112	79	262	13
-6.75	50	1			1	0	142	96	0	0	0	1	1	0	74	17	0.8	2	-7.25	10.16	1	553	-7.3	82	57.2	125	79			1.38	2.5	111.3		100	41	88	95	84	124	1	90	39	84	77	87	129	79
-6.75	56	0	alphagan	1	1	0	116	76	0	0	0	0	0	0	72	21	0.9	3	-8.25	7.72		562	-7.9	74	38.55	95	55		-9.01	1.33	3	89.33	15	84	40	73	98	74	106	1	85	51	81	96	58	78	70
-4	46	0	combigan	2	0	0	137	93	0	0	1	0	0	0		14	0.8	1	-2.25	3.19		471	-4.8	90	56.78	122	78			1.2	2	107.67	10	96	64	100	83	86	142	0	88	56	102	84	89	142	88	288	24
-5.25	54	0	taflotan	1	0	0	124	85	0	0	0	1	0	1	83	18	0.8	1	-4.43	3.78		531	-4.7	89	47.33	106	67			1.33	2	98	12	103	51	96	84	88	153	1	93	53	98	79	90	140	87	286	23
0	75	0	taflotan	1	0	1	108	61	0	0	0	0	0	0		18	0.9	1	-3.3	3.6		592	-13.4	66	33.11	90	43			1.2	4	76.67	13	92	45	38	56	68	116	0	79	36	36	51	69	111	58	264	30
-4	41	1	taflotan	1	0	1	116	73	0	0	0	0	0	0			0.8	3	-7.62	5.98		475	-9	71						1.375	3		10	62	39	50	41	108	118	1	56	18	55	37	119	102	66	275	24
-3	60	1	taflotan+azopt	2	0	1	105	81	0	1	0	1	0	0	85	21	0.8	1	-7.47	4.92			-8.1	86	38.33	84	60		-9.73	1.1	3	89	14	88	59	91	107	81	119	0	84	54	80	97	80	109	80	285	16
-7	41	0	taflotan	1	1	0	132	87	0	0	0	0	0	0	78	15	0.8	2	-3.61	5.25		588	-13.1	70	53	117	72	6.16	-3.65	1	2	65	15	81	52	71	55	69	110	0	93	56	64	46	64	105	69	269	29
-10	48	0	izba	1	1	1	112	73	1	0	1	0	0	0	100	19	0.7	2	-1.38			537	-13.7	98	49	93	54	0.5	-1.96	1.25	5	102	15	79	64	128	148	95	112	0	75	56	107	76	83	119	82	282	21
-6	63	1	izba+combigan	3	0	0	117	68	0	0	0	0	0	1	69	14	0.8	3	-6.22	5.46			-6	83	42.22	103	54	6.8	-6.69	1.1	4	84.33	13	83	63	63	129	90	80	0	81	48	62	104	70	75	70
-3.25	49	1	taflotan	1	0	1	153	81	0	1	0	1	1	0	104	12	0.8	1	-8.48	5.15			-6.8	73	58	141	69	5.92	-9.46	0.9	4	105	11	90	61	69	78	70	89	0	80	57	72	62	59	71	65
0	70	1	taflotan+combigan	3	0	1			0	0	0	0	1	0			0.9	1	-6.6	5.7		516	-7.5	59				6.54	-12.88	1	4		12	90	49	77	50	37	84	0	84	52	62	40	34	75	54	267	9
-7.75	32	1	timolol	1	1	1	120	73	0	0	0	0	0	0		18	0.8	2	-7.86	2.7		554	-6	72	41.11	102	55		-9.26	1.13	3	88.67		71	30	89	72	84	121	0	55	23	63	45	68	98	55	270	20
-6.75	33	1	combigan	2	1	0	130	80	1	0	0	0	0	0		18	0.6	4	-3.08	1.15		541	-3	76	64.44	112	62	2.77	-3.93	1.25	5	96.67	16	74	43	74	109	74	118	0	66	41	69	116	82	129	75	277	2
-7.5	41	0	izba	1	1	0	127	73	0	0	0	0	0	0	77	16	0.7	1	-4.25	2.52		561	-4.2	69	44.67	111	57	3.83	-4.84	1	3	91	14	47	43	69	112	73	95	0	40	43	66	105	71	85	65	262	10
-8	48	1	travatan	1	1	1	128	79	0	1	0	1	0	0	73	17	0.7	1	-2.35			571	-10.4	80	46.56	111	62		-8.52	1	2	95.34	13	68	51	56	124	86	117	0	70	39	57	117	71	97	70	260	6
-6	32	1	taflotan	1	0	0	130	65	0	0	0	0	0	0	98	17	0.8	2	-3.99	2.48		523	-7.5	91	40.77	113	48			1.2	2	86.66	12	93	43	91	123	96	141	0	88	35	77	131	116	131	91	306	20
-8	29	0	AZOPT	1	1	0	110	60	1	0	0	0	0	0		18	0.8	3	-3.98	1.36		597	-4.9	80	33.11	92	42	1.74	-3.94	1.43	3	76.67	16	56	40	87	117	95	106	1	59	41	87	100	86	108	76	266	15
-10.5	53	0	combigan	2	1	0	151	64	0	1	0	0	1	0	59	16	0.8	1	-3.76			512	-7	101	46	135	48			1	4	93	12	122	80	90	121	93	126	0	116	69	70	101	94	125	92
-9.5	52	1	taflotan	1	1	0	119	64	0	0	1	0	0	0		12	0.6	3	-1.37	0.86		521	-5.4	89	42.89	107	52	1.1	-1.23	1.43	2	82.34	11	75	50	68	122	109	127	1	79	46	68	116	101	130	86	290	23
-11.25	54	0	izba	1	1	1	138	89	0	1	0	1	0	0	88	18	0.8	3	-7.66	8.15		534	-10	80	52.22	120	71	7.24	-8.33	1.5	3	105.33	17	85	71	91	88	61	112	1	72	58	84	49	33	78	58	253	22
-9	41	0	taflotan	1	1	0	135	83	0	0	0	1	0	0	82	15	0.7	3	-3.54	3.13		524	-7.8	72	51.89	120	68		-5.16	2.17	1	100.33	13	81	57	94	107	55	75	1	66	31	75	97	25	75	53
-6	69	0	azarga	2	0	0			0	0	0	0	0	0		19	0.8	2	-2.9	2.55		571	-7.4	84				3.48	-3.99	1	3.5		13	77	50	65	97	102	128	0	57	51	68	91	100	125	80	272	11
-6.5	50	1	izba	1	1	1	132	77	0	0	0	1	1	0	74	18	0.8	2	-4.4	3.22		553	-5.8	82	45.55	114	59			1.38	2	95.33	13	90	39	84	77	87	129	1	81	19	80	74	97	131	75	270	23
-3	61	1	izba	1	0	0	117	62	0	0	1	0	0	0	85	18	0.85	2	-9.41	9.57		516	-3.5	71	35.56	99	44			1.2	3	80.33	16	84	51	83	42	73	109	0	74	47	83	43	77	134	73	275	14
-4.5	34	0			0	0	121	91	0	0	0	0	0	0	95	21	0.7	1	-5.74			586	-5.4	97	46.33	100	70			1.25	1.5	101	19	118	51	117	72	100	169	0	119	53	120	72	103	168	99	294	41
-3	40	1	Vyzulta+combigan	3	0	0	144	95	0	0	0	0	1	0		20	0.7	1	-1.23	1.07		541	-9.8	80	54.23	124	75	0.65	-3.02	1	2.5	111.34	14	82	60	107	82	63	123	0	83	52	104	85	69	122	80	286	17
-4.5	43	0	Vyzulta	1	0	0	113	61	0	0	1	1	0	0	68	18	0.7	3	-2.74	0.82		555	-8.9	64	34.22	95	43	0	-3.23	1.57	2	78.33	12	17	21	74	112	83	90	1	39	20	72	106	81	94	64	273	12
-2.5	52	0	taflotan	1	0	0	121	69	0	0	0	0	0	1		18	0.7	1	-4.04			615	-7.1		39.55	103	51		-4.07	1	3	86.33	13	106	48	72	120	77	105	0	104	44	65	121	81	102	81	274	8
-2	67	1	Alphagan	1	0	0	130	70	0	0	0	0	0	0		15	0.7	2	-3.75	7.2		591	-7.2	78	45	115	55	4.46	-4.25	1.18	2	90	11	96	23	94	117	71	127	0	105	27	109	99	68	125	78	257	10
-3.25	57	0	izba+azopt	2	0	1	113	73	0	0	1	0	0	0	93	17	0.7	1	-2.15			520		103	40.53	96	56			1.25	4	86.3	12	113	63	101	96	125	137	0	109	62	105	71	114	125	95	269	23
-3	49	0			0	1	110	70	0	0	0	0	0	0	70	21	0.7	2				519	-4.8	86	34.56	89	49			1.25	1	83.34	13	81	45	74	118	100	125	0	88	50	69	92	90	118	81	273	16
-3	63	1	taflotan	1	0	0	120	73	0	0	0	0	0	0	63	17	0.8	2	-4.83	1.11		506	-8.4	82	47.78	103	56		-6.01	1.2	2	88.67	10	77	45	77	113	93	116	0	77	30	81	99	92	122	78	282	16
-6.25	50	1	taflotan	1	1	1	110	60	0	0	0	0	1	0		18	0.7	2	-3.89	1.07		570	-3.9	79	33.11	92	42	0.72	-4.14	1.29	5	76.67	15	102	30	54	118	78	139	0	93	25	48	115	81	120	74	274	21
-8.25	55	0	Arteoptic	1	1	0	120	80	0	0	0	0	0	0		20	0.7	1	-1.96			556	-9.2	78	62.22	100	60		-2.51	1.29	2	93.33	16	77	60	73	124	71	88	0	74	57	62	117	88	79	78	296	12
-5.5	41	1	izba+Azarga	3	0	0	118	70	0	0	0	0	0	0		19	0.8	1	-8.05				-3.6	70	41.3333	102	54		-9.89	1.1	3	86	14	85	68	87	42	70	69	0	90	67	71	31	67	71	66	262	11
-5	50	1	taflotan	1	0	0	152	114	0	1	0	0	1	1	106	19	0.8	2	-1.93	5.04		548	-7.2	67	65.45	133	95		-2.36	1.25	2	126.67	11	90	41	91	83	74	46	0	87	41	92	75	73	38	65	272	8
-9.5	42	0	izba	1	1	0	96	57	1	0	0	0	0	0	88	20	0.7	2	-1.81	0.03		529	-7.9	78	26.67	76	37	1.91	-1.85	1.5	2	70	15	77	53	87	104	78	90	1	76	51	84	103	77	86	76	285	22
-7	45	0	taflotan	1	1	1	90	57	0	0	0	0	0	0		18	0.9	2	-0.66	1.92		548	-9.9	90	45.33	72	39		-3.33	1.4	2	68	14	82	56	73	116	106	127	1	75	53	76	111	107	116	87	287	16
-6.75	47	1	izba+combigan+Azopt	4	1	1	139	78	0	0	0	0	1	0	62	14	0.7	3	-3.31	1.8		535	-9.3	69	52.56	126	65	2.58	-4.34	1.43	2	98.3	14	75	44	77	68	75	93	1	76	46	80	58	58	76	62	257	5
[truncated: 208 more columns]
